# Supplementary material for: Assessing the In Vitro Effects of Carrot Pomace Extract on Intestinal Epithelium Integrity and Functions
Source: Antioxidants (Basel). 2026 Jul 4;15(7):847. doi: 10.3390/antiox15070847 (PMC13403770; doi:10.3390/antiox15070847)
Supplement: Supplementary file 1 [file antioxidants-15-00847-s001.zip]

Archive with 1 entries (1 files):
- antioxidants-4345313-supplementary.pdf
